# Supplementary material for: Identification of Ossnrk1a−1 Regulated Genes Associated with Rice Immunity and Seed Set
Source: Plants (Basel). 2024 Feb 22;13(5):596. doi: 10.3390/plants13050596 (PMC10935424; doi:10.3390/plants13050596)
Supplement: Supplementary file 1 [file plants-13-00596-s001.zip]

Archive with 2 entries (2 files):
- plants-2837071-supplementary file S1.pdf
- plants-2837071-supplementary file S2.pdf
